# Supplementary material for: Polygenic risk for mental disorder reveals distinct association profiles across social behaviour in the general population
Source: Mol Psychiatry. 2022 Feb 28;27(3):1588–98. doi: 10.1038/s41380-021-01419-0 (PMC9095485; doi:10.1038/s41380-021-01419-0)
Supplement: Supplementary file 2 — Supplementary tables [file 41380_2021_1419_MOESM2_ESM.xlsx]

## Sheet: Table contents
Table contents
Supplementary Table 1	Age of onset, symptoms, and publicly available meta-GWAS sample descriptions of the five mental disorders investigated in our study
Supplementary Table 2	Phenotypic correlations between low prosociality and peer problems in ALSPAC
Supplementary Table 3	Phenotypic correlations between low prosociality and peer problems in TEDS
Supplementary Table 4	Regression analyses of low prosociality and peer problems in ALSPAC using a linear and a negative binomial model
Supplementary Table 5	Mental disorder PRS(C+T) effects on low prosociality in ALSPAC
Supplementary Table 6	Mental disorder PRS(C+T) effects on peer roblems in ALSPAC
Supplementary Table 7	LDSC regression results for mental disorder
Supplementary Table 8	LDSC regression results for low prosociality and peer problems in ALSPAC
Supplementary Table 9	Mental disorder PRS-CS effects on low-prosociality in ALSPAC
Supplementary Table 10	Mental disorder PRS-CS effects on peer-problemsin ALSPAC
Supplementary Table 11	Regression analyses of low prosociality and peer problems in TEDS using a linear and a negative binomial model
Supplementary Table 12	Mental disorder PRS(C+T) effects on low prosociality in TEDS
Supplementary Table 13	Mental disorder PRS(C+T) effects on peer problems in TEDS
Supplementary Table 14	Mixed-effects meta-regression of mental disorder PRS(C+T) effects (at PT≤0.1) on social behaviour across ALSPAC and TEDS: Estimates
Supplementary Table 15	Mixed-effects meta-regression of mental disorder PRS(C+T) effects (at PT≤0.1) on social behaviour across ALSPAC and TEDS: Model fit parameters
Supplementary Table 16	Mixed-effects meta-regression of mental disorder PRS effects (PRS(C+T) at PT≤0.1 versus PRS-CS) on social behaviour in ALSPAC: Comparison of estimates
Supplementary Table 17	Cross-disorder adjusted versus non-adjusted mental disorder PRS(C+T) effects (at PT≤0.1) on low prosociality in ALSPAC
Supplementary Table 18	Cross-disorder adjusted versus non-adjusted mental disorder PRS(C+T) effects (at PT≤0.1) on peer problems in ALSPAC
Supplementary Table 19	Cross-disorder adjusted versus non-adjusted mental disorder PRS(C+T) effects (at PT≤0.1) on low prosociality in TEDS
Supplementary Table 20	Cross-disorder adjusted versus non-adjusted mental disorder PRS(C+T) effects (at PT≤0.1) on peer problems in TEDS
Supplementary Table 21	Mixed-effects meta-regression of cross-disorder adjusted mental disorder PRS(C+T) effects (at PT≤0.1) on social behaviour across ALSPAC and TEDS: Estimates
Supplementary Table 22	Mixed-effects meta-regression of cross-disorder adjusted mental disorder PRS(C+T) effects (at PT≤0.1) on social behaviour across ALSPAC and TEDS: Model fit parameters
Supplementary Table 23	Pathway-based mental disorder PRS(C+T) effects (PRSet at PT ≤ 0.1) on parent-reported low prosociality at 17 years in ALSPAC
Supplementary Table 24	Pathway-based mental disorder PRS(C+T) effects (PRSet at PT ≤ 0.1) on teacher-reported low prosociality at 11 years in ALSPAC
Supplementary Table 25	Pathway-based mental disorder PRS(C+T) effects (PRSet at PT ≤ 0.1) on parent-reported peer problems at 17 years in ALSPAC
Supplementary Table 26	Pathway-based mental disorder PRS(C+T) effects (PRSet at PT ≤ 0.1) on teacher-reported peer problems at 11 years in ALSPAC
Supplementary Table 27	Pathway-based mental disorder PRS(C+T) effects (PRSet at PT ≤ 0.1) on social behvaviour in ALSPAC (Ppathway ≤ Pbaseline ≤ 0.001)

## Sheet: Supplementary Table 1
Age of onset, symptoms, and publicly available meta-GWAS sample descriptions of the five mental disorders investigated in our study
Phenotype	Typical age of onset	Symptoms1	Consortium	Ancestry	Imputation reference panel	Nindividuals	Age of participants/Age of first diagnosis	NSNPs	Analyses
ADHD	<12 years1	Hyperactive/impulsive and/or inattentive behaviour.	PGC/iPSYCH6	Predominantly European	1000 Genomes phase 3 (iPSYCH), 1000 Genomes phase1 v3 (PGC)	55374 (N cases = 20183)	3 years to adulthood	282404	PGS, Meta-regression
ASD	<3 years2	Deficits in social interaction and communication, highly restricted interests, and/or stereotyped repetitive behaviours.	PGC/iPSYCH7	Predominantly European	1000 Genomes phase 3 (iPSYCH), 1000 Genomes phase1 v3 (PGC)	46350 (N cases = 18381)	PGC: > 3 years; iPSYCH: 5 to 15 years	325307	PGS, Meta-regression
BP	16-46 years3	Alternating phases of mania (a period of extremely elevated mood, euphoria, and/or activity) with phases of depression.	PGC8	European	1000 Genomes phase 3	51710 (N cases = 20352)	> 17 years	351100	PGS, Meta-regression
MD	early teens – late adulthood4	Depressed mood, diminished interests, impaired cognitive function and vegetative symptoms (e.g. disturbed sleep or appetite).	PGC/UKBB9	European	HRC release 1.1 (UKBB), 1000 Genomes multi-ancestry (PGC)	500199 (N cases = 170756)	PGC: not detailed; UKBB: 39 to 73 years	403668	PGS, Meta-regression
SCZ	16-70 years5	Hallucinations, delusions, disorganised speech or behaviour, apathy and a lack of emotional reactivity.	PGC10	European	1000 Genomes phase 3 (PGC)	77096 (N cases = 33640)	if age is detailed: > 18 years	427506	PGS, Meta-regression
1 American Psychiatric Association. Diagnostic and statistical manual of mental disorders (DSM-5®). American Psychiatric Pub; 2013.
2 Shattuck PT, Durkin M, Maenner M, Newschaffer C, Mandell DS, Wiggins L, et al. Timing of identification among children with an autism spectrum disorder: findings from a population-based surveillance study. J Am Acad Child Adolesc Psychiatry. 2009;48:474–83.
3 Coryell W, Fiedorowicz J, Leon AC, Endicott J, Keller MB. Age of Onset and the Prospectively Observed Course of Illness in Bipolar Disorder. J Affect Disord. 2013;146:34–8.
4 KESSLER RC, ANGERMEYER M, ANTHONY JC, DE GRAAF R, DEMYTTENAERE K, GASQUET I, et al. Lifetime prevalence and age-of-onset distributions of mental disorders in the World Health Organization’s World Mental Health Survey Initiative. World Psychiatry. 2007;6:168–76.
5 Werf M van der, Hanssen M, Köhler S, Verkaaik M, Verhey FR, Investigators R, et al. Systematic review and collaborative recalculation of 133 693 incident cases of schizophrenia. Psychol Med. Cambridge University Press; 2014;44:9–16.
6Demontis D, Walters RK, Martin J, Mattheisen M, Als TD, Agerbo E, et al. Discovery of the first genome-wide significant risk loci for attention deficit/hyperactivity disorder. Nat Genet 2019; 51: 63–75.
7Grove J, Ripke S, Als TD, Mattheisen M, Walters RK, Won H, et al. Identification of common genetic risk variants for autism spectrum disorder. Nat Genet 2019; 51: 431–44
8Stahl EA, Breen G, Forstner AJ, McQuillin A, Ripke S, Trubetskoy V, et al. Genome-wide association study identifies 30 loci associated with bipolar disorder. Nat Genet 2019; 51: 793–803
9Wray NR, Ripke S, Mattheisen M, Trzaskowski M, Byrne EM, Abdellaoui A, et al. Genome-wide association analyses identify 44 risk variants and refine the genetic architecture of major depression. Nat Genet 2018; 50: 668–81.
10Schizophrenia Working Group of the Psychiatric Genomics Consortium. Biological insights from 108 schizophrenia-associated genetic loci. Nature 2014; 511: 421–7
ADHD - Attention-Deficit/Hyperactivity Disorder; ASD - Autism spectrum disorder; BP - Bipolar disorder; iPSYCH - The Lundbeck Foundation Initiative for Integrative Psychiatric Research; LD – Linkage disequilibrium; MD - Major depression; PGC Psychiatric Genomics Consortium; SCZ - Schizophrenia; SE – Standard error; SNP-h2 – SNP heritability; UKBB - UK biobank

## Sheet: Supplementary Table 2
Phenotypic correlations between low prosociality1 and peer problems in ALSPAC
				Low prosociality1								Peer problems
				Parent-reported					Teacher-reported		Parent-reported					Teacher-reported
				7Y	10Y	12Y	13Y	17Y	8Y	11Y	7Y	10Y	12Y	13Y	17Y	8Y	11Y
Low prosociality1
		Parent-reported
			7Y		0.529443	0.482977	0.455172	0.354474	0.21697	0.217239	0.203881	0.165704	0.155229	0.150459	0.0981607	0.120409	0.0837347
			10Y	0.555514		0.555997	0.514044	0.411361	0.211654	0.199328	0.153748	0.147284	0.135884	0.130598	0.0993071	0.118963	0.070683
			12Y	0.491136	0.579261		0.581395	0.444758	0.212913	0.223624	0.1491	0.142905	0.182482	0.145633	0.119106	0.107034	0.0590476
			13Y	0.466601	0.546559	0.615942		0.487327	0.218148	0.199467	0.134763	0.14062	0.163194	0.175601	0.121028	0.110503	0.0851465
			17Y	0.367963	0.431381	0.472849	0.508171		0.178808	0.122912	0.103711	0.110948	0.120847	0.124317	0.193632	0.071504	0.0120395
		Teacher-reported
			8Y	0.241746	0.218037	0.230003	0.226534	0.178503		0.345847	0.117669	0.152939	0.12609	0.145538	0.118542	0.487699	0.21588
			11Y	0.220376	0.217327	0.223925	0.210836	0.12715	0.371662		0.115211	0.114451	0.123843	0.102299	0.0870046	0.211112	0.411817
Peer problems
		Parent-reported
			7Y	0.25421	0.189615	0.187394	0.170632	0.115899	0.175692	0.134401		0.452	0.385203	0.379831	0.301617	0.230957	0.166574
			10Y	0.209755	0.203518	0.184001	0.170466	0.13345	0.200202	0.145098	0.526136		0.516419	0.481162	0.360382	0.275426	0.270618
			12Y	0.171106	0.158041	0.223115	0.186743	0.141261	0.147934	0.149784	0.447684	0.577518		0.557159	0.406303	0.270864	0.299795
			13Y	0.177243	0.166474	0.17202	0.204993	0.143853	0.17357	0.147021	0.433196	0.526004	0.626184		0.440266	0.281546	0.295977
			17Y	0.126901	0.145048	0.154355	0.165341	0.212294	0.139057	0.118676	0.353977	0.389677	0.464652	0.50802		0.218313	0.226248
		Teacher-reported
			8Y	0.138745	0.148983	0.134629	0.123303	0.0925955	0.467526	0.228565	0.302538	0.374726	0.354951	0.329212	0.278202		0.311288
			11Y	0.0970238	0.0868103	0.0779849	0.10614	0.0251574	0.244062	0.389556	0.225949	0.353869	0.383318	0.382698	0.302082	0.420943
1 Prosocial behavior scores were reverse-coded.
Lower triangle: Pearson's correlation; upper triangle: Spearman's rank correlation
ALSPAC - Avon Longitudinal Study of Parents and Children; Y – Age in years

## Sheet: Supplementary Table 3
Phenotypic correlations between low prosociality1 and peer problems in TEDS
				Low prosociality1								Peer problems
				Parent-reported						Teacher-reported		Parent-reported					Teacher-reported
				4Y	7Y	9Y	11Y	16Y	7Y	9Y	12Y	4Y	7Y	9Y	11Y	7Y	9Y	12Y
Low prosociality1
		Parent-reported
			4Y		0.382157	0.39546	0.318688	0.271121	0.133516	0.121544	0.100799	0.177007	0.0826738	0.0630598	0.0807525	0.0673635	0.0746237	0.0511054
			7Y	0.398799		0.491242	0.436981	0.35126	0.211004	0.173673	0.159619	0.107157	0.137905	0.0782015	0.0831227	0.101299	0.084834	0.0346688
			9Y	0.408386	0.533149		0.49304	0.390639	0.195556	0.273782	0.102824	0.13346	0.10231	0.125874	0.098987	0.0731967	0.11224	0.0348484
			11Y	0.316654	0.462998	0.521543		0.467509	0.149806	0.181843	0.217688	0.17957	0.13305	0.117168	0.183387	0.0717713	0.089915	0.0917525
			16Y	0.280787	0.377268	0.393534	0.481135		0.164418	0.139204	0.201458	0.174856	0.144328	0.120924	0.159672	0.072186	0.0766633	0.096554
		Teacher-reported
			7Y	0.140859	0.220209	0.190751	0.171623	0.178219		0.292657	0.239445	0.0621248	0.126075	0.101014	0.102138	0.376357	0.1732	0.126785
			9Y	0.131192	0.173962	0.267779	0.172119	0.112942	0.297511		0.20471	0.0404493	0.102277	0.135291	0.0908748	0.172119	0.350404	0.0965831
			12Y	0.0918085	0.154753	0.101559	0.209573	0.196401	0.26401	0.233413		0.0577227	0.0925871	0.0720511	0.0892004	0.112119	0.118141	0.315125
Peer problems
		Parent-reported
			4Y	0.189402	0.13208	0.139698	0.196916	0.190082	0.0796893	0.0399953	0.0566048		0.328789	0.298663	0.259093	0.140573	0.0525783	0.0943745
			7Y	0.120668	0.161347	0.122863	0.138681	0.148295	0.143228	0.124324	0.0963663	0.345523		0.453639	0.39002	0.238642	0.192135	0.192149
			9Y	0.0710046	0.0882395	0.125096	0.106089	0.138784	0.101961	0.138128	0.070006	0.328402	0.511472		0.454893	0.238534	0.288319	0.156581
			11Y	0.0863509	0.103504	0.101426	0.182336	0.164084	0.102559	0.0993799	0.125236	0.270846	0.450214	0.516712		0.238722	0.249876	0.236282
		Teacher-reported
			7Y	0.0717123	0.104976	0.0527447	0.0804885	0.0844353	0.362825	0.167087	0.10203	0.153948	0.314292	0.289588	0.2596		0.292655	0.200883
			9Y	0.0910256	0.0770933	0.116834	0.0877702	0.054706	0.159977	0.327569	0.121617	0.0784508	0.202357	0.347753	0.313807	0.339933		0.222175
			12Y	0.061283	0.0583384	0.0428145	0.0941145	0.0945846	0.130133	0.0937388	0.331354	0.121634	0.216274	0.238502	0.363973	0.231126	0.284885
1 Prosocial behavior scores were reverse-coded.
Lower triangle: Pearson's correlation; upper triangle: Spearman's rank correlation
TEDS - Twins Early Development Study; Y – Age in years

## Sheet: Supplementary Table 4
Regression analyses of low prosociality and peer problems in ALSPAC using a linear and a negative binomial model
			Linear model			Negative binomial model
			LL	AIC	BIC	LL	AIC	BIC	Dispersion parameter2
Low prosociality1
	Parent-reported
		7Y	-11005	22022	22062	-10033	20077	20117	1.64
		10Y	-10783	21578	21618	-9713	19437	19477	1.59
		12Y	-10120	20252	20292	-9049	18111	18150	1.66
		13Y	-9896	19805	19844	-9446	18905	18944	1.05
		17Y	-8454	16920	16958	-7704	15421	15459	1.75
	Teacher-reported
		8Y	-8297	16605	16642	-7186	14383	14421	2.45
		11Y	-9801	19615	19653	-8333	16679	16717	2.47
Peer problems
	Parent-reported
		7Y	-9814	19641	19680	-7839	15689	15729	1.89
		10Y	-10292	20596	20636	-8218	16447	16487	2.01
		12Y	-9779	19569	19608	-7609	15229	15269	2.2
		13Y	-9571	19154	19193	-7616	15244	15284	2.16
		17Y	-7593	15198	15236	-6048	12108	12146	2.05
	Teacher-reported
		8Y	-7252	14516	14554	-5299	10610	10647	2.65
		11Y	-8952	17915	17954	-6573	13159	13197	2.79
1 Prosocial behavior scores were reverse-coded. 2 The dispersion parameter was estimated using a quasi-poisson regression model.
ALSPAC – Avon Longitudinal study of Parents and Children; AIC - Akaike information criterion; BIC - Baysian information criterion; LL - Log likelihood Y – Age in years

## Sheet: Supplementary Table 5
Mental disorder PRS(C+T) effects on low prosociality1 in ALSPAC
				ADHD-PRS				ASD-PRS				BP-PRS				MD-PRS				SCZ-PRS
			PGS bin	β (SE)	P-value	Mc Fadden's-R2	NSNPs	β (SE)	P-value	Mc Fadden’s-R2	NSNPs	β (SE)	P-value	Mc Fadden’s-R2	NSNPs	β (SE)	P-value	Mc Fadden’s-R2	NSNPs	β (SE)	P-value	Mc Fadden’s-R2	NSNPs
Low prosociality1
	Parent-reported
		7Y	PT<0.001	-0.0074 (0.013)	0.58216	1.5e-05	2085	0.0064 (0.013)	0.630655	1.1e-05	1627	0.0116 (0.013)	0.383331	3.8e-05	2590	0.0002 (0.013)	0.987108	0	4069	0.0411 (0.014)	0.00237625	0.000453	5270
			PT<0.01	-0.0064 (0.013)	0.635331	1.1e-05	11130	0.0246 (0.013)	0.0640599	0.00017	10082	0.0214 (0.013)	0.107875	0.000127	13349	0.0081 (0.013)	0.541585	1.8e-05	17908	0.039 (0.013)	0.00385193	0.000409	20901
			PT<0.05	0.0064 (0.013)	0.633803	1.1e-05	37796	0.0361 (0.013)	0.00668186	0.000367	37623	0.0256 (0.013)	0.0560433	0.000181	44638	0.0153 (0.013)	0.251669	6.5e-05	55107	0.0352 (0.013)	0.00867647	0.000339	61423
			PT<0.1	0.0114 (0.013)	0.393337	3.6e-05	63968	0.0378 (0.013)	0.00448797	0.000401	65775	0.0278 (0.013)	0.0370876	0.000215	75985	0.0094 (0.013)	0.481887	2.5e-05	91009	0.0386 (0.013)	0.0040325	0.000406	99503
			PT<0.3	0.0194 (0.013)	0.145911	0.000105	144072	0.0391 (0.013)	0.0034711	0.000426	156515	0.032 (0.013)	0.0160038	0.00029	173788	0.0131 (0.013)	0.326389	4.8e-05	200750	0.0385 (0.013)	0.00414855	0.000405	215468
			PT<0.5	0.0189 (0.013)	0.158301	9.8e-05	203173	0.0454 (0.013)	0.000659824	0.000576	226837	0.0299 (0.013)	0.0239852	0.000254	247298	0.0158 (0.013)	0.237172	6.9e-05	283744	0.0401 (0.013)	0.00287896	0.000438	302319
			PT<0.7	0.0176 (0.013)	0.189543	8.5e-05	245757	0.0468 (0.013)	0.000440193	0.000613	279038	0.0343 (0.013)	0.00980259	0.000331	301825	0.0146 (0.013)	0.272665	6e-05	346000	0.0375 (0.013)	0.00531874	0.000383	367760
			PT<0.9	0.0172 (0.013)	0.199246	8.1e-05	273661	0.0464 (0.013)	0.000504986	0.000601	314130	0.0338 (0.013)	0.0108234	0.000322	338961	0.0136 (0.013)	0.307032	5.2e-05	389222	0.0378 (0.013)	0.00495186	0.000389	412671
			PT<1	0.0172 (0.013)	0.198747	8.2e-05	282404	0.0463 (0.013)	0.000509103	0.0006	325307	0.0328 (0.013)	0.0135464	0.000302	351100	0.0137 (0.013)	0.305658	5.2e-05	403668	0.0378 (0.013)	0.00501922	0.000388	427506
		10Y	PT<0.001	0.0073 (0.013)	0.588233	1.5e-05	2085	0.0196 (0.013)	0.140267	0.000111	1627	0.0028 (0.013)	0.83645	2e-06	2590	0.0116 (0.014)	0.392034	3.7e-05	4069	0.0598 (0.014)	1.33316e-05	0.000964	5270
			PT<0.01	0.0053 (0.014)	0.69731	8e-06	11130	0.017 (0.013)	0.205319	8.2e-05	10082	-0.0033 (0.014)	0.810501	3e-06	13349	0.0321 (0.014)	0.0178045	0.000286	17908	0.0669 (0.014)	1.03992e-06	0.00121	20901
			PT<0.05	0 (0.013)	0.997373	0	37796	0.0195 (0.013)	0.148204	0.000106	37623	0.0037 (0.014)	0.782752	4e-06	44638	0.0258 (0.014)	0.0567536	0.000185	55107	0.0685 (0.014)	4.6486e-07	0.001293	61423
			PT<0.1	0.0019 (0.013)	0.886201	1e-06	63968	0.0273 (0.013)	0.0425463	0.00021	65775	0.0057 (0.013)	0.670244	9e-06	75985	0.0231 (0.013)	0.0872367	0.000149	91009	0.062 (0.014)	4.90241e-06	0.001063	99503
			PT<0.3	0.0023 (0.013)	0.86285	2e-06	144072	0.0295 (0.013)	0.0288597	0.000245	156515	0.0106 (0.013)	0.429618	3.2e-05	173788	0.0177 (0.013)	0.188336	8.8e-05	200750	0.0569 (0.014)	2.642e-05	0.000899	215468
			PT<0.5	-0.0012 (0.013)	0.926449	0	203173	0.0281 (0.013)	0.0366114	0.000224	226837	0.013 (0.013)	0.333197	4.8e-05	247298	0.0227 (0.013)	0.0911905	0.000145	283744	0.0551 (0.014)	4.88578e-05	0.00084	302319
			PT<0.7	-0.0014 (0.013)	0.916723	1e-06	245757	0.0271 (0.013)	0.0438165	0.000208	279038	0.0131 (0.013)	0.3295	4.8e-05	301825	0.0207 (0.013)	0.12286	0.000121	346000	0.0526 (0.014)	0.000107479	0.000764	367760
			PT<0.9	-0.002 (0.013)	0.882813	1e-06	273661	0.0272 (0.013)	0.043073	0.00021	314130	0.0125 (0.013)	0.350956	4.4e-05	338961	0.0195 (0.013)	0.146037	0.000107	389222	0.0522 (0.014)	0.000118461	0.000755	412671
			PT<1	-0.0022 (0.013)	0.871307	1e-06	282404	0.0274 (0.013)	0.041738	0.000213	325307	0.0119 (0.013)	0.37679	3.9e-05	351100	0.0196 (0.013)	0.143249	0.000109	403668	0.0521 (0.014)	0.000121696	0.000752	427506
		12Y	PT<0.001	-0.0013 (0.014)	0.92522	0	2085	0.0257 (0.014)	0.0698332	0.00018	1627	-0.0074 (0.014)	0.598631	1.5e-05	2590	0.0173 (0.014)	0.23282	7.7e-05	4069	0.0458 (0.015)	0.00166558	0.000539	5270
			PT<0.01	0.0269 (0.014)	0.062319	0.00019	11130	0.0377 (0.014)	0.00808492	0.000385	10082	-0.0018 (0.014)	0.903565	1e-06	13349	0.0086 (0.014)	0.550916	1.9e-05	17908	0.0605 (0.014)	2.97258e-05	0.000947	20901
			PT<0.05	0.0276 (0.014)	0.0550336	0.000201	37796	0.0459 (0.014)	0.00122047	0.00057	37623	0.012 (0.014)	0.404016	3.8e-05	44638	0.0106 (0.014)	0.461757	3e-05	55107	0.0604 (0.014)	2.80312e-05	0.000956	61423
			PT<0.1	0.0181 (0.014)	0.20679	8.7e-05	63968	0.0435 (0.014)	0.00229337	0.000505	65775	0.017 (0.014)	0.233569	7.7e-05	75985	0.0104 (0.014)	0.471906	2.8e-05	91009	0.0607 (0.014)	2.44846e-05	0.000967	99503
			PT<0.3	0.0221 (0.014)	0.123126	0.00013	144072	0.0379 (0.014)	0.00815419	0.00038	156515	0.0166 (0.014)	0.246114	7.3e-05	173788	0.0058 (0.014)	0.684637	9e-06	200750	0.0561 (0.014)	0.000100702	0.000822	215468
			PT<0.5	0.0185 (0.014)	0.198223	9.1e-05	203173	0.0387 (0.014)	0.0067407	0.000399	226837	0.0176 (0.014)	0.217571	8.2e-05	247298	0.0121 (0.014)	0.397893	3.9e-05	283744	0.0561 (0.014)	0.00010343	0.00082	302319
			PT<0.7	0.0163 (0.014)	0.258248	7e-05	245757	0.0392 (0.014)	0.00605109	0.000409	279038	0.0211 (0.014)	0.138562	0.000118	301825	0.0117 (0.014)	0.412825	3.7e-05	346000	0.054 (0.014)	0.00018786	0.000759	367760
			PT<0.9	0.0163 (0.014)	0.257447	7e-05	273661	0.0392 (0.014)	0.00599903	0.00041	314130	0.0215 (0.014)	0.132016	0.000122	338961	0.011 (0.014)	0.443655	3.2e-05	389222	0.0543 (0.014)	0.000175324	0.000766	412671
			PT<1	0.0162 (0.014)	0.260049	7e-05	282404	0.0394 (0.014)	0.00577823	0.000414	325307	0.02 (0.014)	0.16122	0.000105	351100	0.011 (0.014)	0.442482	3.2e-05	403668	0.0543 (0.014)	0.000176114	0.000766	427506
		13Y	PT<0.001	0.0035 (0.009)	0.681532	9e-06	2085	0.0018 (0.009)	0.832198	2e-06	1627	-0.002 (0.009)	0.812762	3e-06	2590	0.0159 (0.009)	0.0662952	0.000177	4069	0.035 (0.009)	7.32501e-05	0.000828	5270
			PT<0.01	0.0221 (0.009)	0.0113082	0.000337	11130	0.0037 (0.009)	0.667979	1e-05	10082	0.0004 (0.009)	0.959534	0	13349	0.0195 (0.009)	0.0242514	0.000267	17908	0.0401 (0.009)	5.12838e-06	0.001092	20901
			PT<0.05	0.0125 (0.009)	0.152606	0.000107	37796	0.0052 (0.009)	0.547965	1.9e-05	37623	0.0061 (0.009)	0.482626	2.6e-05	44638	0.0259 (0.009)	0.00274866	0.000471	55107	0.0379 (0.009)	1.53563e-05	0.00098	61423
			PT<0.1	0.0125 (0.009)	0.150179	0.000109	63968	0.0061 (0.009)	0.483776	2.6e-05	65775	0.0021 (0.009)	0.805828	3e-06	75985	0.0266 (0.009)	0.00207564	0.000498	91009	0.0365 (0.009)	3.21172e-05	0.000906	99503
			PT<0.3	0.009 (0.009)	0.297744	5.7e-05	144072	0.0044 (0.009)	0.614106	1.3e-05	156515	-0.0001 (0.009)	0.98682	0	173788	0.0236 (0.009)	0.00600087	0.000397	200750	0.0308 (0.009)	0.000433301	0.000649	215468
			PT<0.5	0.0088 (0.009)	0.314019	5.3e-05	203173	0.006 (0.009)	0.487179	2.5e-05	226837	0.005 (0.009)	0.564708	1.7e-05	247298	0.026 (0.009)	0.00249863	0.00048	283744	0.033 (0.009)	0.000163947	0.000745	302319
			PT<0.7	0.0076 (0.009)	0.38131	4e-05	245757	0.005 (0.009)	0.561272	1.8e-05	279038	0.0037 (0.009)	0.668726	1e-05	301825	0.0259 (0.009)	0.00265899	0.000474	346000	0.0313 (0.009)	0.00036675	0.000666	367760
			PT<0.9	0.0076 (0.009)	0.382963	4e-05	273661	0.0044 (0.009)	0.607401	1.4e-05	314130	0.0041 (0.009)	0.630369	1.2e-05	338961	0.0254 (0.009)	0.00314911	0.000458	389222	0.0311 (0.009)	0.000392604	0.000659	412671
			PT<1	0.0076 (0.009)	0.384345	4e-05	282404	0.0045 (0.009)	0.600428	1.4e-05	325307	0.0039 (0.009)	0.652354	1.1e-05	351100	0.0254 (0.009)	0.00315288	0.000458	403668	0.0312 (0.009)	0.000389181	0.00066	427506
		17Y	PT<0.001	0.0274 (0.015)	0.0726987	0.00021	2085	0.0044 (0.015)	0.767252	6e-06	1627	-0.0014 (0.015)	0.926646	1e-06	2590	0.0279 (0.015)	0.0663643	0.000217	4069	0.058 (0.015)	0.000152863	0.000926	5270
			PT<0.01	0.0302 (0.015)	0.0510183	0.000247	11130	0.0091 (0.015)	0.542434	2.4e-05	10082	0.0063 (0.015)	0.67658	1.1e-05	13349	0.0375 (0.015)	0.0130018	0.000398	17908	0.0617 (0.015)	5.18584e-05	0.001059	20901
			PT<0.05	0.0237 (0.015)	0.123279	0.000153	37796	0.0033 (0.015)	0.824654	3e-06	37623	0.0132 (0.015)	0.386201	4.9e-05	44638	0.0297 (0.015)	0.0484392	0.000253	55107	0.062 (0.015)	4.49102e-05	0.001071	61423
			PT<0.1	0.0298 (0.015)	0.0523636	0.000244	63968	0.0084 (0.015)	0.576775	2e-05	65775	0.0073 (0.015)	0.631084	1.5e-05	75985	0.0337 (0.015)	0.0246581	0.000328	91009	0.0642 (0.015)	2.52986e-05	0.001145	99503
			PT<0.3	0.0391 (0.015)	0.0107064	0.000424	144072	0.0083 (0.015)	0.583325	1.9e-05	156515	0.0042 (0.015)	0.785096	5e-06	173788	0.0319 (0.015)	0.0324029	0.000296	200750	0.0588 (0.015)	0.000120526	0.000954	215468
			PT<0.5	0.0392 (0.015)	0.0105095	0.000425	203173	0.0093 (0.015)	0.534034	2.5e-05	226837	0.0128 (0.015)	0.399884	4.5e-05	247298	0.0307 (0.015)	0.0395041	0.000274	283744	0.0608 (0.015)	7.08386e-05	0.001017	302319
			PT<0.7	0.0362 (0.015)	0.0181749	0.000362	245757	0.0078 (0.015)	0.601895	1.7e-05	279038	0.0139 (0.015)	0.360221	5.3e-05	301825	0.0305 (0.015)	0.0410993	0.00027	346000	0.0578 (0.015)	0.000162247	0.000916	367760
			PT<0.9	0.0364 (0.015)	0.0175634	0.000366	273661	0.0073 (0.015)	0.627001	1.5e-05	314130	0.0141 (0.015)	0.35271	5.5e-05	338961	0.0298 (0.015)	0.0455988	0.000258	389222	0.0578 (0.015)	0.000159896	0.000918	412671
			PT<1	0.0365 (0.015)	0.017219	0.000369	282404	0.0074 (0.015)	0.620574	1.6e-05	325307	0.014 (0.015)	0.356334	5.4e-05	351100	0.0299 (0.015)	0.0448582	0.00026	403668	0.0578 (0.015)	0.000161642	0.000917	427506
	Teacher-reported
		8Y	PT<0.001	0.0439 (0.02)	0.0299012	0.000317	2085	0.0151 (0.02)	0.458033	3.6e-05	1627	0.0007 (0.02)	0.972586	0	2590	0.0304 (0.02)	0.136069	0.000153	4069	0.0486 (0.02)	0.0170618	0.000384	5270
			PT<0.01	0.0481 (0.02)	0.0173131	0.000383	11130	0.0037 (0.02)	0.854905	2e-06	10082	0.0142 (0.021)	0.489787	3.3e-05	13349	0.0256 (0.021)	0.212755	0.000107	17908	0.0662 (0.02)	0.00119881	0.000714	20901
			PT<0.05	0.0527 (0.02)	0.00933365	0.000454	37796	0.0327 (0.02)	0.104701	0.000176	37623	0.0211 (0.02)	0.300759	7.3e-05	44638	0.0428 (0.02)	0.0351244	0.000309	55107	0.0576 (0.02)	0.00461638	0.000554	61423
			PT<0.1	0.0561 (0.02)	0.00552922	0.000517	63968	0.0302 (0.02)	0.134779	0.00015	65775	0.0251 (0.02)	0.214981	0.000105	75985	0.0353 (0.02)	0.0808686	0.000212	91009	0.0595 (0.02)	0.0034915	0.000583	99503
			PT<0.3	0.0641 (0.02)	0.00149264	0.000683	144072	0.0259 (0.02)	0.196408	0.000113	156515	0.0114 (0.02)	0.572878	2.2e-05	173788	0.041 (0.02)	0.0422874	0.000285	200750	0.0565 (0.02)	0.00578547	0.000516	215468
			PT<0.5	0.0658 (0.02)	0.00111169	0.000723	203173	0.0257 (0.02)	0.198532	0.000111	226837	0.0059 (0.02)	0.771284	6e-06	247298	0.0416 (0.02)	0.0386586	0.000295	283744	0.0541 (0.02)	0.00813527	0.000474	302319
			PT<0.7	0.065 (0.02)	0.00128098	0.000705	245757	0.0246 (0.02)	0.216983	0.000102	279038	0.0049 (0.02)	0.807146	4e-06	301825	0.0413 (0.02)	0.0403179	0.00029	346000	0.054 (0.02)	0.00817284	0.000475	367760
			PT<0.9	0.065 (0.02)	0.00130525	0.000702	273661	0.0244 (0.02)	0.221598	0.0001	314130	0.0063 (0.02)	0.752715	7e-06	338961	0.042 (0.02)	0.0369085	0.0003	389222	0.0549 (0.02)	0.00721105	0.00049	412671
			PT<1	0.0652 (0.02)	0.00125961	0.000707	282404	0.0245 (0.02)	0.21998	0.000101	325307	0.0041 (0.02)	0.837942	3e-06	351100	0.0419 (0.02)	0.0372877	0.000299	403668	0.0549 (0.02)	0.00715798	0.000491	427506
		11Y	PT<0.001	0.055 (0.019)	0.00354923	0.000497	2085	-0.0018 (0.019)	0.923441	1e-06	1627	0.0277 (0.019)	0.138618	0.00013	2590	0.0584 (0.019)	0.00213116	0.000552	4069	0.0746 (0.019)	8.25132e-05	0.0009	5270
			PT<0.01	0.0753 (0.019)	5.70566e-05	0.000949	11130	-0.0032 (0.019)	0.865293	2e-06	10082	0.0305 (0.019)	0.106386	0.000152	13349	0.0692 (0.019)	0.000269125	0.000778	17908	0.0964 (0.019)	2.87927e-07	0.001527	20901
			PT<0.05	0.0883 (0.019)	2.57644e-06	0.001312	37796	0.007 (0.019)	0.709217	8e-06	37623	0.0256 (0.019)	0.174898	0.000108	44638	0.061 (0.019)	0.00126348	0.00062	55107	0.0759 (0.019)	5.9707e-05	0.000949	61423
			PT<0.1	0.0906 (0.019)	1.5217e-06	0.001369	63968	0.0065 (0.019)	0.730859	7e-06	65775	0.0248 (0.019)	0.191944	0.0001	75985	0.0586 (0.019)	0.00193016	0.000567	91009	0.0698 (0.019)	0.000222023	0.0008	99503
			PT<0.3	0.0892 (0.019)	2.23438e-06	0.00133	144072	0.0079 (0.019)	0.671549	1.1e-05	156515	0.0248 (0.019)	0.193866	9.9e-05	173788	0.0589 (0.019)	0.00181032	0.000572	200750	0.0581 (0.019)	0.00225011	0.000541	215468
			PT<0.5	0.0855 (0.019)	5.83606e-06	0.001217	203173	0.0162 (0.019)	0.387159	4.3e-05	226837	0.0241 (0.019)	0.202114	9.6e-05	247298	0.0654 (0.019)	0.000536107	0.000707	283744	0.0561 (0.019)	0.0032323	0.000502	302319
			PT<0.7	0.0897 (0.019)	1.98688e-06	0.001336	245757	0.0166 (0.019)	0.376125	4.6e-05	279038	0.0214 (0.019)	0.258341	7.5e-05	301825	0.0637 (0.019)	0.000742637	0.000673	346000	0.0545 (0.019)	0.00420504	0.000476	367760
			PT<0.9	0.0899 (0.019)	1.86913e-06	0.001343	273661	0.0169 (0.019)	0.36742	4.7e-05	314130	0.0227 (0.019)	0.230618	8.5e-05	338961	0.0648 (0.019)	0.000596032	0.000697	389222	0.0546 (0.019)	0.00414354	0.000478	412671
			PT<1	0.0898 (0.019)	1.92507e-06	0.00134	282404	0.0169 (0.019)	0.3674	4.7e-05	325307	0.022 (0.019)	0.244828	7.9e-05	351100	0.0646 (0.019)	0.000622802	0.000692	403668	0.0544 (0.019)	0.00426854	0.000475	427506
1 Prosocial behavior scores were reverse-coded.
PRS(C+T) were constructed in ALSPAC and Z-standardised. Low-prosociality scores were regressed on PRS using a negative binomial model (non-adjusted for cross-disorder PRS effects) and are shown by PRS bin.
ADHD - Attention-deficit/hyperactivity disorder; ALSPAC - Avon Longitudinal study of Parents and Children; ASD - Autism spectrum disorder; BP - Bipolar disorder; C+T - clumping and thresholding; MD - Major depression; PRS - Polygenic risk scores; PT - PRS threshold; SCZ - Schizophrenia
multiple-testing corrected P≤0.001

## Sheet: Supplementary Table 6
Mental disorder PRS(C+T) effects on peer problems in ALSPAC
				ADHD-PRS				ASD-PRS				BP-PRS				MD-PRS				SCZ-PRS
			PGS bin	β (SE)	P-value	Mc Fadden's R2	NSNPs	β (SE)	P-value	Mc Fadden’s R2	NSNPs	β (SE)	P-value	Mc Fadden’s R2	NSNPs	β (SE)	P-value	Mc Fadden’s R2	NSNPs	β (SE)	P-value	Mc Fadden’s R2	NSNPs
Peer problems
	Parent-reported
		7Y	PT<0.001	0.0357 (0.019)	0.0552377	0.000234	2085	0.0166 (0.018)	0.365234	5.2e-05	1627	0.0048 (0.018)	0.793327	4e-06	2590	0.0649 (0.019)	0.000500988	0.000766	4069	-0.0056 (0.019)	0.765972	6e-06	5270
			PT<0.01	0.0595 (0.019)	0.0013807	0.00066	11130	0.0211 (0.018)	0.250009	8.5e-05	10082	0.0131 (0.018)	0.47697	3.3e-05	13349	0.065 (0.018)	0.000443508	0.000787	17908	0.0215 (0.019)	0.249986	8.3e-05	20901
			PT<0.05	0.0708 (0.019)	0.000132314	0.000954	37796	0.0431 (0.018)	0.0193897	0.000347	37623	0.0382 (0.019)	0.039821	0.000273	44638	0.0846 (0.019)	5.01166e-06	0.001317	55107	0.0221 (0.019)	0.234208	8.9e-05	61423
			PT<0.1	0.0675 (0.018)	0.000259208	0.000872	63968	0.0517 (0.018)	0.00504649	0.000502	65775	0.0361 (0.018)	0.0508991	0.000246	75985	0.0832 (0.019)	7.3645e-06	0.001277	91009	0.0304 (0.019)	0.102248	0.000168	99503
			PT<0.3	0.0733 (0.019)	7.50125e-05	0.001015	144072	0.0558 (0.019)	0.00260049	0.000584	156515	0.029 (0.018)	0.115422	0.00016	173788	0.0814 (0.018)	1.05854e-05	0.001229	200750	0.0298 (0.019)	0.110903	0.00016	215468
			PT<0.5	0.0702 (0.019)	0.000151765	0.000932	203173	0.0566 (0.019)	0.00221269	0.000602	226837	0.0257 (0.018)	0.162677	0.000125	247298	0.0813 (0.018)	1.08334e-05	0.001229	283744	0.0311 (0.019)	0.096224	0.000175	302319
			PT<0.7	0.0694 (0.019)	0.000184122	0.000905	245757	0.0554 (0.018)	0.0027087	0.000578	279038	0.0293 (0.018)	0.111626	0.000163	301825	0.0798 (0.018)	1.58164e-05	0.001184	346000	0.0313 (0.019)	0.0940785	0.000177	367760
			PT<0.9	0.0695 (0.019)	0.000177544	0.000909	273661	0.0547 (0.018)	0.003099	0.000562	314130	0.0314 (0.018)	0.0878786	0.000187	338961	0.0793 (0.018)	1.80559e-05	0.001168	389222	0.0306 (0.019)	0.101	0.00017	412671
			PT<1	0.0695 (0.019)	0.000179731	0.000908	282404	0.0547 (0.018)	0.00309868	0.000562	325307	0.034 (0.018)	0.0649952	0.00022	351100	0.0793 (0.018)	1.80947e-05	0.001168	403668	0.0304 (0.019)	0.103377	0.000168	427506
		10Y	PT<0.001	0.0309 (0.018)	0.0927632	0.000169	2085	0.0301 (0.018)	0.0979185	0.000166	1627	0.0015 (0.018)	0.933398	0	2590	0.0812 (0.019)	1.21395e-05	0.001137	4069	0.0132 (0.019)	0.482405	3e-05	5270
			PT<0.01	0.051 (0.019)	0.00597232	0.000467	11130	0.0385 (0.018)	0.0357127	0.000267	10082	0.0089 (0.019)	0.629952	1.4e-05	13349	0.0806 (0.019)	1.36072e-05	0.001149	17908	0.0087 (0.019)	0.640595	1.3e-05	20901
			PT<0.05	0.0535 (0.018)	0.00373681	0.000527	37796	0.038 (0.018)	0.0386196	0.000259	37623	0.0205 (0.018)	0.265843	7.7e-05	44638	0.0956 (0.018)	2.23341e-07	0.001647	55107	-0.0045 (0.019)	0.810165	3e-06	61423
			PT<0.1	0.0595 (0.018)	0.00120882	0.000651	63968	0.0457 (0.018)	0.0131154	0.000374	65775	0.0232 (0.018)	0.206296	9.8e-05	75985	0.0976 (0.018)	1.15147e-07	0.001731	91009	-0.0061 (0.019)	0.744571	6e-06	99503
			PT<0.3	0.0561 (0.018)	0.00233445	0.000571	144072	0.0495 (0.018)	0.00714784	0.00044	156515	0.0248 (0.018)	0.177532	0.000112	173788	0.0888 (0.018)	1.26272e-06	0.001446	200750	-0.0082 (0.019)	0.658435	1.2e-05	215468
			PT<0.5	0.0556 (0.018)	0.00259722	0.000558	203173	0.0521 (0.018)	0.00459073	0.000492	226837	0.0285 (0.018)	0.120005	0.000147	247298	0.092 (0.018)	5.03364e-07	0.001558	283744	-0.0066 (0.019)	0.722214	8e-06	302319
			PT<0.7	0.0578 (0.018)	0.0017385	0.000604	245757	0.0484 (0.018)	0.00840016	0.000428	279038	0.0296 (0.018)	0.106721	0.000159	301825	0.0928 (0.018)	4.1582e-07	0.001584	346000	-0.005 (0.019)	0.786282	4e-06	367760
			PT<0.9	0.0573 (0.018)	0.00188815	0.000595	273661	0.0484 (0.018)	0.00840294	0.000428	314130	0.0312 (0.018)	0.0896839	0.000176	338961	0.0927 (0.018)	4.23171e-07	0.00158	389222	-0.0052 (0.019)	0.778822	5e-06	412671
			PT<1	0.0572 (0.018)	0.00192675	0.000593	282404	0.0487 (0.018)	0.00804647	0.000432	325307	0.0336 (0.018)	0.0674736	0.000205	351100	0.0926 (0.018)	4.29975e-07	0.001578	403668	-0.0054 (0.019)	0.770898	5e-06	427506
		12Y	PT<0.001	0.0489 (0.02)	0.0143051	0.000395	2085	0.035 (0.02)	0.0785043	0.000205	1627	-0.0056 (0.02)	0.778412	5e-06	2590	0.0934 (0.02)	4.27671e-06	0.001361	4069	0.0003 (0.02)	0.989289	0	5270
			PT<0.01	0.0554 (0.02)	0.00610898	0.000504	11130	0.037 (0.02)	0.0628004	0.000228	10082	0.0264 (0.02)	0.19142	0.000114	13349	0.0822 (0.02)	4.72679e-05	0.001083	17908	0.0118 (0.02)	0.560259	2.1e-05	20901
			PT<0.05	0.0703 (0.02)	0.000483364	0.000823	37796	0.0488 (0.02)	0.0140877	0.000388	37623	0.0305 (0.02)	0.129276	0.000152	44638	0.1011 (0.02)	5.66723e-07	0.001651	55107	0.0021 (0.02)	0.918385	1e-06	61423
			PT<0.1	0.0681 (0.02)	0.000697469	0.000771	63968	0.0464 (0.02)	0.0201654	0.00035	65775	0.0305 (0.02)	0.125343	0.000153	75985	0.0975 (0.02)	1.37364e-06	0.001536	91009	-0.0097 (0.02)	0.630197	1.5e-05	99503
			PT<0.3	0.0716 (0.02)	0.000369731	0.000849	144072	0.0477 (0.02)	0.0172988	0.000373	156515	0.0223 (0.02)	0.265645	8.1e-05	173788	0.0863 (0.02)	1.67734e-05	0.001209	200750	-0.0119 (0.02)	0.558342	2.2e-05	215468
			PT<0.5	0.0717 (0.02)	0.000369248	0.000848	203173	0.0464 (0.02)	0.0202472	0.000354	226837	0.0196 (0.02)	0.327099	6.3e-05	247298	0.0894 (0.02)	8.03008e-06	0.0013	283744	-0.008 (0.02)	0.692683	1e-05	302319
			PT<0.7	0.0717 (0.02)	0.000370506	0.000847	245757	0.045 (0.02)	0.0244069	0.000333	279038	0.0146 (0.02)	0.464655	3.5e-05	301825	0.0876 (0.02)	1.20945e-05	0.001249	346000	-0.0065 (0.02)	0.747811	7e-06	367760
			PT<0.9	0.072 (0.02)	0.000344927	0.000856	273661	0.0449 (0.02)	0.0244717	0.000333	314130	0.0146 (0.02)	0.463639	3.5e-05	338961	0.0871 (0.02)	1.36289e-05	0.001233	389222	-0.0078 (0.02)	0.701585	9e-06	412671
			PT<1	0.072 (0.02)	0.000345674	0.000856	282404	0.045 (0.02)	0.0242465	0.000334	325307	0.0176 (0.02)	0.378995	5.1e-05	351100	0.0871 (0.02)	1.36713e-05	0.001232	403668	-0.0081 (0.02)	0.690749	1e-05	427506
		13Y	PT<0.001	0.0361 (0.019)	0.063071	0.000227	2085	0.004 (0.019)	0.836309	3e-06	1627	0.0223 (0.019)	0.244613	8.7e-05	2590	0.0782 (0.019)	6.08281e-05	0.001046	4069	-0.0136 (0.02)	0.490131	3.1e-05	5270
			PT<0.01	0.0616 (0.02)	0.00170199	0.000663	11130	0.0189 (0.019)	0.327001	6.4e-05	10082	0.0245 (0.02)	0.208688	0.000104	13349	0.0867 (0.019)	7.71644e-06	0.001322	17908	-0.0012 (0.02)	0.951149	0	20901
			PT<0.05	0.0772 (0.02)	7.96482e-05	0.001035	37796	0.0347 (0.019)	0.0724756	0.000214	37623	0.0363 (0.02)	0.0629977	0.000222	44638	0.1167 (0.019)	1.72081e-09	0.002398	55107	-0.0184 (0.02)	0.349288	5.6e-05	61423
			PT<0.1	0.068 (0.02)	0.000493101	0.000804	63968	0.0418 (0.019)	0.03144	0.000307	65775	0.0373 (0.019)	0.0552333	0.000239	75985	0.1225 (0.019)	2.56055e-10	0.002617	91009	-0.0283 (0.02)	0.150635	0.000133	99503
			PT<0.3	0.0727 (0.019)	0.00019042	0.000927	144072	0.0376 (0.019)	0.0528402	0.000249	156515	0.0342 (0.019)	0.0782388	0.000203	173788	0.1189 (0.019)	6.74771e-10	0.002464	200750	-0.0292 (0.02)	0.137857	0.000141	215468
			PT<0.5	0.0736 (0.02)	0.00016119	0.000949	203173	0.0364 (0.019)	0.0604956	0.000234	226837	0.0349 (0.019)	0.07022	0.000215	247298	0.12 (0.019)	4.9057e-10	0.002514	283744	-0.0305 (0.02)	0.122462	0.000153	302319
			PT<0.7	0.0733 (0.02)	0.000172405	0.000941	245757	0.0326 (0.019)	0.0923213	0.000189	279038	0.0284 (0.019)	0.140514	0.000142	301825	0.1215 (0.019)	3.09531e-10	0.002573	346000	-0.03 (0.02)	0.129386	0.000148	367760
			PT<0.9	0.0743 (0.02)	0.000138272	0.000969	273661	0.0319 (0.019)	0.0999729	0.00018	314130	0.0281 (0.019)	0.144747	0.000139	338961	0.1203 (0.019)	4.49014e-10	0.002525	389222	-0.0311 (0.02)	0.115007	0.00016	412671
			PT<1	0.0744 (0.02)	0.000135978	0.000972	282404	0.0322 (0.019)	0.0970954	0.000183	325307	0.0284 (0.019)	0.140536	0.000142	351100	0.1204 (0.019)	4.48002e-10	0.002525	403668	-0.0314 (0.02)	0.112131	0.000162	427506
		17Y	PT<0.001	0.0588 (0.022)	0.00646272	0.000607	2085	0.048 (0.021)	0.0228832	0.000436	1627	-0.0218 (0.021)	0.302274	8.8e-05	2590	0.0548 (0.021)	0.0107145	0.000539	4069	0.0081 (0.022)	0.707952	1.1e-05	5270
			PT<0.01	0.0324 (0.022)	0.139347	0.000183	11130	0.0345 (0.021)	0.102508	0.000226	10082	-0.027 (0.022)	0.209381	0.00013	13349	0.0575 (0.021)	0.00712672	0.000604	17908	0.0285 (0.022)	0.187734	0.00014	20901
			PT<0.05	0.0518 (0.022)	0.0168516	0.000479	37796	0.0492 (0.021)	0.020203	0.00045	37623	-0.0092 (0.022)	0.668185	1.5e-05	44638	0.0692 (0.021)	0.00115732	0.000885	55107	0.0085 (0.022)	0.693772	1.3e-05	61423
			PT<0.1	0.0386 (0.022)	0.0754325	0.000262	63968	0.0513 (0.021)	0.0158829	0.000486	65775	-0.0006 (0.021)	0.978075	0	75985	0.0768 (0.021)	0.000297698	0.0011	91009	-0.0033 (0.022)	0.87807	2e-06	99503
			PT<0.3	0.0433 (0.022)	0.0453543	0.000335	144072	0.0545 (0.021)	0.0103285	0.000543	156515	-0.0022 (0.022)	0.917651	1e-06	173788	0.0623 (0.021)	0.00316572	0.000735	200750	-0.0075 (0.022)	0.728846	1e-05	215468
			PT<0.5	0.0466 (0.022)	0.0311969	0.000387	203173	0.0589 (0.021)	0.00534739	0.000643	226837	0.0051 (0.021)	0.811129	5e-06	247298	0.0626 (0.021)	0.00303198	0.00074	283744	-0.0033 (0.022)	0.880261	2e-06	302319
			PT<0.7	0.0473 (0.022)	0.0288161	0.000399	245757	0.0538 (0.021)	0.010976	0.000537	279038	0 (0.021)	0.999561	0	301825	0.0648 (0.021)	0.00212944	0.000797	346000	-0.0017 (0.022)	0.937002	1e-06	367760
			PT<0.9	0.0489 (0.022)	0.0239399	0.000426	273661	0.0535 (0.021)	0.0115557	0.000529	314130	0.0007 (0.021)	0.972355	0	338961	0.0647 (0.021)	0.00216439	0.000794	389222	-0.003 (0.022)	0.889233	2e-06	412671
			PT<1	0.0489 (0.022)	0.0239643	0.000426	282404	0.0535 (0.021)	0.0115011	0.00053	325307	-0.0023 (0.021)	0.914732	1e-06	351100	0.0648 (0.021)	0.00213929	0.000796	403668	-0.0033 (0.022)	0.878298	2e-06	427506
	Teacher-reported
		8Y	PT<0.001	0.0743 (0.028)	0.00700779	0.000678	2085	0.0595 (0.028)	0.0317589	0.000437	1627	-0.0006 (0.028)	0.983351	0	2590	0.0819 (0.028)	0.00322209	0.000813	4069	0.0534 (0.028)	0.0543469	0.00035	5270
			PT<0.01	0.0938 (0.028)	0.000671554	0.001034	11130	0.0503 (0.027)	0.0641561	0.00032	10082	0.0378 (0.028)	0.175728	0.000168	13349	0.0716 (0.028)	0.0104576	0.000616	17908	0.0572 (0.028)	0.0400715	0.000394	20901
			PT<0.05	0.0813 (0.028)	0.00325818	0.000788	37796	0.0663 (0.027)	0.0155319	0.000533	37623	0.034 (0.028)	0.219858	0.00014	44638	0.0735 (0.028)	0.0079452	0.00067	55107	0.0369 (0.028)	0.183802	0.000164	61423
			PT<0.1	0.0791 (0.028)	0.00408909	0.000745	63968	0.0725 (0.027)	0.00831797	0.000633	65775	0.0318 (0.028)	0.2493	0.000123	75985	0.0597 (0.028)	0.0306054	0.00045	91009	0.0279 (0.028)	0.314611	9.5e-05	99503
			PT<0.3	0.0746 (0.028)	0.00680362	0.000668	144072	0.0747 (0.027)	0.00605314	0.000694	156515	0.0391 (0.028)	0.155522	0.00019	173788	0.0566 (0.028)	0.0401445	0.000403	200750	0.0313 (0.028)	0.263353	0.000117	215468
			PT<0.5	0.0715 (0.028)	0.00937794	0.000618	203173	0.0746 (0.027)	0.00603782	0.000694	226837	0.0313 (0.027)	0.253942	0.000122	247298	0.0542 (0.027)	0.0482368	0.000373	283744	0.0371 (0.028)	0.183348	0.000165	302319
			PT<0.7	0.0699 (0.028)	0.0112298	0.00059	245757	0.0746 (0.027)	0.00599737	0.000696	279038	0.0227 (0.027)	0.408807	6.4e-05	301825	0.0492 (0.027)	0.0726532	0.00031	346000	0.0358 (0.028)	0.199688	0.000154	367760
			PT<0.9	0.0701 (0.028)	0.0110253	0.000593	273661	0.0759 (0.027)	0.00516548	0.000721	314130	0.0245 (0.027)	0.372285	7.4e-05	338961	0.0493 (0.027)	0.072386	0.000311	389222	0.0366 (0.028)	0.190143	0.000161	412671
			PT<1	0.0704 (0.028)	0.0106761	0.000598	282404	0.0759 (0.027)	0.00517009	0.000721	325307	0.0235 (0.027)	0.392237	6.8e-05	351100	0.0493 (0.027)	0.0724272	0.000311	403668	0.0365 (0.028)	0.19095	0.00016	427506
		11Y	PT<0.001	0.1064 (0.025)	1.48933e-05	0.001407	2085	0.0566 (0.024)	0.0202983	0.000414	1627	-0.019 (0.024)	0.435544	4.4e-05	2590	0.1236 (0.025)	6.33073e-07	0.00187	4069	0.0222 (0.025)	0.367756	6.2e-05	5270
			PT<0.01	0.1185 (0.024)	1.20806e-06	0.001787	11130	0.0756 (0.024)	0.0018247	0.000728	10082	-0.0037 (0.025)	0.881483	2e-06	13349	0.1219 (0.025)	8.59959e-07	0.001807	17908	0.0408 (0.025)	0.0961283	0.000209	20901
			PT<0.05	0.1128 (0.024)	4.06684e-06	0.001617	37796	0.0748 (0.024)	0.00222572	0.000681	37623	-0.0036 (0.025)	0.883096	2e-06	44638	0.1187 (0.025)	1.45759e-06	0.001807	55107	0.0151 (0.025)	0.540806	2.8e-05	61423
			PT<0.1	0.1038 (0.025)	2.46298e-05	0.001351	63968	0.0734 (0.025)	0.00278244	0.000655	65775	-0.0149 (0.025)	0.548612	2.7e-05	75985	0.1089 (0.025)	9.81885e-06	0.001534	91009	0.016 (0.025)	0.516924	3.2e-05	99503
			PT<0.3	0.094 (0.025)	0.000133097	0.001098	144072	0.0676 (0.024)	0.00551155	0.000565	156515	-0.0067 (0.025)	0.78776	6e-06	173788	0.0913 (0.025)	0.000206994	0.001075	200750	0.0028 (0.025)	0.909374	1e-06	215468
			PT<0.5	0.0947 (0.025)	0.000119725	0.001105	203173	0.071 (0.024)	0.00356683	0.00062	226837	-0.0146 (0.025)	0.55543	2.7e-05	247298	0.0943 (0.025)	0.000129052	0.001137	283744	0.0044 (0.025)	0.859059	2e-06	302319
			PT<0.7	0.1008 (0.025)	4.27652e-05	0.00125	245757	0.069 (0.024)	0.0046251	0.000588	279038	-0.0233 (0.025)	0.345909	6.9e-05	301825	0.0974 (0.025)	7.71717e-05	0.001209	346000	0.0033 (0.025)	0.895397	1e-06	367760
			PT<0.9	0.1004 (0.025)	4.55168e-05	0.001241	273661	0.0688 (0.024)	0.00476076	0.000584	314130	-0.0211 (0.025)	0.393093	5.7e-05	338961	0.0973 (0.025)	7.78786e-05	0.001207	389222	0.0037 (0.025)	0.881874	2e-06	412671
			PT<1	0.1005 (0.025)	4.44329e-05	0.001244	282404	0.0688 (0.024)	0.00471557	0.000586	325307	-0.0227 (0.025)	0.358372	6.5e-05	351100	0.0971 (0.025)	7.98786e-05	0.001203	403668	0.0037 (0.025)	0.882307	2e-06	427506
PRS(C+T) were constructed in ALSPAC and Z-standardised. Peer-problem scores were regressed on PRS using a negative binomial model (non-adjusted for cross-disorder PRS effects) and are shown by PRS bin.
ADHD - Attention-deficit/hyperactivity disorder; ALSPAC - Avon Longitudinal study of Parents and Children; ASD - Autism spectrum disorder; BP - Bipolar disorder; C+T - clumping and thresholding; MD - Major depression; PRS - Polygenic risk scores; PT - PRS threshold; SCZ - Schizophrenia
multiple-testing corrected P≤0.001

## Sheet: Supplementary Table 7
LDSC regression results for mental disorder1
Sample	SNP-h2 (SE)	λGC	Intercept (SE)
ADHD	0.2092 (0.0135)	1.2498	1.0339 (0.0099)
ASD	0.1168 (0.0101)	1.1715	1.0084 (0.0096)
BP	0.1794 (0.009)	1.3238	1.0208 (0.0101)
MD	0.0817 (0.0032)	1.453	1.0019 (0.0098)
SCZ	0.2329 (0.0086)	1.5771	1.0536 (0.011)
1 SNP-h2 estimates were calculated on a liability scale assuming a population prevalance of 0.012 (ASD), 0.05 (ADHD), 0.006 (BP), 0.162 (MD), 0.007 (SCZ).
ADHD - Attention-deficit/hyperactivity disorder; ASD - Autism spectrum disorder; BP - Bipolar disorder; LD - Linkage disequilibrium; MD - Major depression; SCZ - Schizophrenia; SE - Standard error; SNP-h2 - SNP heritability; λGC - lamda GC

## Sheet: Supplementary Table 8
LDSC regression results for low prosociality and peer problems in ALSPAC
			Intercept (SE)	SNP-h2 (SE)	λGC	χ2
Low-prosociality1
	Parent-reported
		7Y	0.9841 (0.0060)	0.11 (0.07)	0.99	1
		10Y	0.9949 (0.0064)	0.12 (0.08)	1.02	1.01
		12Y	0.9907 (0.0063)	0.06 (0.07)	0.99	1
		13Y	1.0047 (0.0066)	0.00 (0.10)	1	1.01
		17Y	1.0111 (0.0063)	-0.03 (0.11)	1.01	1.01
	Teacher-reported
		8Y	0.9784 (0.0061)	0.11(0.13)	0.99	0.99
		11Y	0.9609 (0.0060)	0.21 (0.09)	0.98	0.98
Peer problems
	Parent-reported
		7Y	1.0169 (0.0063)	0.00 (0.08)	1.03	1.02
		10Y	1.0120 (0.0066)	0.09 (0.08)	1.02	1.02
		12Y	0.9960 (0.0060)	-0.01 (0.09)	0.99	1
		13Y	1.0095 (0.0061)	0.11 (0.08)	1.02	1.02
		17Y	0.9899 (0.0064)	0.43 (0.12)	1.03	1.03
	Teacher-reported
		8Y	1.0012 (0.0061)	0.09 (0.12)	1.01	1.01
		11Y	0.9995 (0.0066)	0.15 (0.10)	1.01	1.01
1 Prosocial behavior scores were reverse-coded.
ALSPAC – Avon Longitudinal study of Parents and Children; SNP-h2 – SNP heritability; LD – Linkage disequilibrium; SE – Standard error; Y – Age in years; λGC – lambda GC

## Sheet: Supplementary Table 9
Mental disorder PRS-CS effects on low prosociality1 in ALSPAC
		ADHD-PRS			ASD-PRS			BP-PRS			MD-PRS			SCZ-PRS
		β (SE)	P-value	Δ Mc Fadden's-R2	β (SE)	P-value	Δ Mc Fadden's-R2	β (SE)	P-value	Δ Mc Fadden's-R2	β (SE)	P-value	Δ Mc Fadden's-R2	β (SE)	P-value	Δ Mc Fadden's-R2
Parent-reported
	7Y	0.0077 (0.013)	0.563329	1.7e-05	0.0381 (0.013)	0.00440318	0.000405	0.0331 (0.013)	0.0130118	0.000307	0.0087 (0.014)	0.521732	2e-05	0.0469 (0.014)	0.000530823	0.000588
	10Y	0.013 (0.013)	0.332262	4.8e-05	0.0309 (0.013)	0.0211101	0.000275	0.0202 (0.014)	0.136757	0.000114	0.0345 (0.014)	0.0109027	0.000331	0.0901 (0.014)	5.93724e-11	0.002178
	12Y	0.0213 (0.014)	0.135441	0.000122	0.0356 (0.014)	0.0127646	0.00034	0.0141 (0.014)	0.327353	5.3e-05	0.0044 (0.015)	0.762309	5e-06	0.071 (0.015)	1.24425e-06	0.00127
	13Y	0.0138 (0.009)	0.110601	0.000134	0.0103 (0.009)	0.236851	7.4e-05	0.0135 (0.009)	0.118086	0.000128	0.025 (0.009)	0.00381763	0.00044	0.0474 (0.009)	7.49784e-08	0.001521
	17Y	0.036 (0.015)	0.0183645	0.000365	0.0063 (0.015)	0.675697	1.1e-05	0.0179 (0.015)	0.239418	9e-05	0.0411 (0.015)	0.0071027	0.000473	0.0762 (0.015)	7.33673e-07	0.001588
Teacher-reported
	8Y	0.0748 (0.02)	0.000208944	0.000956	0.0277 (0.02)	0.167689	0.000128	0.0176 (0.02)	0.387586	5.1e-05	0.0512 (0.02)	0.0114976	0.000447	0.0566 (0.021)	0.00607157	0.000503
	11Y	0.0932 (0.019)	7.08922e-07	0.001437	0.019 (0.019)	0.313969	6e-05	0.0509 (0.019)	0.00715672	0.000428	0.0866 (0.019)	4.54301e-06	0.001238	0.0894 (0.019)	2.32652e-06	0.001279
1 Prosocial behavior scores were reverse-coded.
PRS-CS were constructed in ALSPAC and Z-standardised. Low-prosociality scores were regressed on PRS using a negative binomial model (non-adjusted for cross-disorder PRS effects).
ADHD - Attention-Deficit/Hyperactivity Disorder; ALSPAC - Avon Longitudinal study of Parents and Children; ASD - Autism spectrum disorder; BP - Bipolar disorder; MD - Major depression; PRS - Polygenic risk scores; SCZ - Schizophrenia
multiple-testing corrected P≤0.001

[truncated: 18 more sheets: Supplementary Table 10, Supplementary Table 11, Supplementary Table 12, Supplementary Table 13, Supplementary Table 14, Supplementary Table 15, Supplementary Table 16, Supplementary Table 17, Supplementary Table 18, Supplementary Table 19, Supplementary Table 20, Supplementary Table 21, Supplementary Table 22, Supplementary Table 23, Supplementary Table 24, Supplementary Table 25, Supplementary Table 26, Supplemetary Table 27]
